# Supplementary material for: Profiling the Urinary Microbiota in Male Patients With Bladder Cancer in China
Source: Front Cell Infect Microbiol. 2018 May 31;8:167. doi: 10.3389/fcimb.2018.00167 (PMC5990618; doi:10.3389/fcimb.2018.00167)
Supplement: Supplementary file 7 [file Table_1.xlsx]

## Sheet: Sheet1
Detailed information on clinical characteristics and pathological parameters
Sample ID	Group	Tumour grading	Recurrence score	Progression score	Raw Reads	Clean Reads	Read Utilization Ratio (%)	Age	Smoking	Smoking index	Drinking	Hypertension	Diabetes
B1	Bladder cancer	High grade	-	-	27541*2	27541*2	100	61	no	0	no	no	no
B2	Bladder cancer	Low grade	1	0	52359*2	52359*2	100	43	yes	600	yes	no	no
B3	Bladder cancer	Low grade	5	7	41650*2	41650*2	100	54	no	0	no	no	no
B4	Bladder cancer	High grade	9	14	56605*2	56605*2	100	66	yes	200	no	no	no
B7	Bladder cancer	High grade	6	12	20761*2	20761*2	100	76	no	0	no	no	no
B9	Bladder cancer	Low grade	4	3	30480*2	30480*2	100	56	yes	600	no	no	no
B22	Bladder cancer	PUNLMP	0	0	25834*2	25517*2	98.773	45	yes	400	yes	no	no
B23	Bladder cancer	High grade	10	21	54374*2	53182*2	97.808	44	yes	225	no	no	no
B26	Bladder cancer	PUNLMP	0	0	49140*2	49140*2	100	40	no	0	yes	no	no
B27	Bladder cancer	PUNLMP	0	0	41024*2	41024*2	100	55	yes	1000	no	no	no
B31	Bladder cancer	Low grade	1	0	52434*2	52434*2	100	79	yes	1000	no	yes	no
B32	Bladder cancer	High grade	2	5	46980*2	46980*2	100	75	yes	1000	no	yes	no
B33	Bladder cancer	High grade	-	-	39872*2	39872*2	100	64	no	0	no	yes	yes
B34	Bladder cancer	High grade	6	12	50360*2	50360*2	100	78	yes	600	no	yes	no
B37	Bladder cancer	High grade	-	-	54077*2	53297*2	98.558	62	yes	600	no	no	yes
B38	Bladder cancer	High grade	10	14	53204*2	52720*2	99.09	69	yes	1000	no	yes	no
B39	Bladder cancer	High grade	-	-	16999*2	16797*2	98.812	66	yes	1000	no	no	no
B42	Bladder cancer	Low grade	4	3	52227*2	52227*2	100	64	yes	600	no	no	no
B43	Bladder cancer	Low grade	3	2	56137*2	54193*2	96.537	47	yes	200	yes	no	no
B44	Bladder cancer	Low grade	4	3	55412*2	54154*2	97.73	67	yes	400	yes	yes	yes
B45	Bladder cancer	Low grade	6	12	55683*2	53885*2	96.771	43	no	0	no	no	yes
B46	Bladder cancer	PUNLMP	0	0	51438*2	50142*2	97.48	49	yes	400	yes	yes	no
B47	Bladder cancer	Low grade	1	0	55435*2	54020*2	97.447	67	yes	3000	yes	yes	yes
B48	Bladder cancer	PUNLMP	0	0	56208*2	53827*2	95.764	75	yes	2000	no	no	no
B51	Bladder cancer	High grade	3	9	55970*2	53674*2	95.898	73	yes	600	no	yes	yes
B55	Bladder cancer	Low grade	3	2	55214*2	53616*2	97.106	72	no	0	no	no	no
B56	Bladder cancer	High grade	5	8	55709*2	53577*2	96.173	66	yes	800	no	no	no
B57	Bladder cancer	Low grade	1	0	55347*2	53577*2	96.802	44	yes	200	no	no	no
B59	Bladder cancer	High grade	6	12	56974*2	53847*2	94.512	66	yes	800	no	yes	no
B62	Bladder cancer	High grade	6	12	56723*2	54981*2	96.929	62	yes	800	no	no	no
B63	Bladder cancer	High grade	-	-	58313*2	55079*2	94.454	59	yes	800	yes	no	no
CB3	Non-cancer	-	-	-	52699*2	52699*2	100	64	yes	800	no	no	no
CB5	Non-cancer	-	-	-	52982*2	52982*2	100	55	no	0	no	no	no
CB6	Non-cancer	-	-	-	41342*2	41342*2	100	69	yes	100	no	yes	yes
CB7	Non-cancer	-	-	-	29295*2	28460*2	97.15	56	no	0	yes	no	no
CB8	Non-cancer	-	-	-	31947*2	31060*2	97.224	49	no	0	no	no	no
CB9	Non-cancer	-	-	-	38794*2	37689*2	97.152	45	yes	300	no	no	no
CB10	Non-cancer	-	-	-	55750*2	54462*2	97.69	64	no	0	yes	no	no
CB11	Non-cancer	-	-	-	55118*2	53520*2	97.101	67	yes	50	yes	no	no
CB12	Non-cancer	-	-	-	55936*2	54520*2	97.469	42	no	0	no	no	no
CB13	Non-cancer	-	-	-	36478*2	35507*2	97.338	69	yes	300	yes	yes	no
CB14	Non-cancer	-	-	-	46996*2	45590*2	97.008	70	no	0	yes	yes	no
CB17	Non-cancer	-	-	-	23848*2	22651*2	94.981	42	no	0	no	no	no
CB18	Non-cancer	-	-	-	54733*2	53597*2	97.924	55	no	0	no	no	no
CB19	Non-cancer	-	-	-	57704*2	53347*2	92.449	57	yes	450	no	no	no
CB29	Non-cancer	-	-	-	57613*2	55216*2	95.839	46	yes	600	yes	no	no
CB32	Non-cancer	-	-	-	56279*2	54412*2	96.683	62	no	0	no	yes	no
CB33	Non-cancer	-	-	-	15648*2	15032*2	96.063	53	no	0	yes	no	no
CB35	Non-cancer	-	-	-	10515*2	9988*2	94.988	42	no	0	yes	no	no
Excluded sample ID	Group	Tumour grading	Recurrence score	Progression score	Raw Reads	Clean Reads	Read Utilization Ratio (%)	Age	Smoking	Smoking index	Drinking	Hypertension	Diabetes
B5	Bladder cancer	High grade	6	12	7666*2	7435*2	96.987	43	no	0	no	no	no
B6	Bladder cancer	Low grade	3	2	8835*2	8223*2	93.073	46	no	0	no	no	no
B54	Bladder cancer	Low grade	5	9	9362*2	8761*2	93.58	73	yes	600	yes	no	no
B60	Bladder cancer	Low grade	1	0	7683*2	7332*2	95.431	59	yes	100	no	no	yes
CB1	Non-cancer	-	-	-	6364*2	6001*2	94.296	58	no	0	no	no	no
CB2	Non-cancer	-	-	-	7357*2	7013*2	95.324	54	no	0	no	no	no
CB15	Non-cancer	-	-	-	6995*2	6564*2	93.838	68	yes	600	yes	no	no
CB20	Non-cancer	-	-	-	6883*2	6376*2	92.63	54	no	0	no	no	yes
CB21	Non-cancer	-	-	-	8334*2	8147*2	97.756	53	yes	400	yes	no	no
CB27	Non-cancer	-	-	-	6848*2	6751*2	98.583	54	no	0	yes	no	no
CB28	Non-cancer	-	-	-	7806*2	7316*2	93.723	56	no	0	no	yes	no
Samples B1,B33,B37,B39 and B63:Muscle-invasive bladder cancer
